# Supplementary material for: BAP1 is required prenatally for differentiation and maintenance of postnatal murine enteric nervous system
Source: J Clin Invest. 2024 Mar 12;134(9):e177771. doi: 10.1172/JCI177771 (PMC11060734; doi:10.1172/JCI177771)
Supplement: Supporting data values [file jci-134-177771-s068.xlsx]

## Sheet: Fig 1A
Means represent mouse weights in g, data as plotted in graph
Days post-birth	Bap1 fl/fl;Tyr-Cre +			Bap1 fl/wt;Tyr-Cre +			Bap1 wt/wt;Tyr-Cre+ or any Cre negative
	Weight (g)	SD	N= number of biological replicates	Weight (g)	SD	N= number of biological replicates	Weight (g)	SD	N= number of biological replicates
5	2.51177	0.513423	17	3.17381	0.4934	42	3.06111	0.334557	18
6	2.71429	0.676827	7	3.12857	0.325137	7	3.5	0	2
8	3.3	0.707107	2	7.03333	0.450925	3
10	4.26	0.981495	25	5.38636	0.50737	22	5.89048	1.16928	42
11	4.01667	0.376386	6	5.62222	0.924362	9	6.22857	0.701699	7
12	4.25	1.76777	2	6.65	0.238048	4
15	4.89583	0.934811	36	7.15222	0.888099	54	7.91075	6.51382	54
16	3.2		1	6.45		1
17	5.7		1	7	0.848528	2	7.28	0.258844	5
18	4		1				8.5		1
19	6.0025	1.19458	4	8.96333	1.11134	9	7.86	0.43359	5
20	6.175	1.20934	4	10.725	1.89981	8	8.25	0.944193	11
21	4.1		1	10.5375	2.09339	4	8.13333	1.17189	3
22	4.175	0.388909	2	13.3	0.565685	2	8.175	1.59099	2
23	4.8		1	10.2125	1.05686	8	10.41	1.53021	10
25	4.5		1	11.35	0.919239	2	12.0062	1.23965	8
Data points represent mouse weights in g, each data point represents a single measurement
Days post-birth	Bap1 fl/fl;Tyr-Cre +	Bap1 fl/wt;Tyr-Cre +	Bap1 wt/wt;Tyr-Cre+ or any Cre negative
5			3
5			3.2
5			3.6
5			3.2
5			2.9
5			2.8
5			3.5
5			3.5
5			2.3
5			3
5			3.1
5			2.7
5			3
5			3.3
5			2.7
5			2.8
5			3.1
5			3.4
5	2.2
5	2.6
5	1.9
5	3
5	3.3
5	2.9
5	2.5
5	2.3
5	1.8
5	2.9
5	3.1
5	2.8
5	2.2
5	2.8
5	2.8
5	2.2
5	1.4
5		3.7
5		3
5		2.8
5		3.6
5		3.7
5		3.7
5		4.4
5		4.3
5		4
5		4
5		3.3
5		3
5		2.6
5		2.9
5		2.6
5		3.1
5		3.2
5		3
5		2.9
5		2.9
5		3.6
5		3
5		3.5
5		3
5		2.8
5		3.1
5		2.9
5		3
5		3
5		3
5		2.5
5		2
5		3.5
5		3.2
5		2.5
5		2.8
5		2.8
5		3.3
5		3
5		3.5
5		3.6
5		3
6			3.5
6			3.5
6		2.8
6		3
6		2.8
6		3
6		3.3
6		3.3
6		3.7
6	1.7
6	2.8
6	1.9
6	3.5
6	3.3
6	3
6	2.8
8		7.5
8		7
8		6.6
8	3.8
8	2.8
10			5.8
10			6.1
10			5.3
10			4.9
10			4.9
10			6.3
10			5.6
10			5.4
10			5.6
10			5.6
10			4.2
10			5.5
10			5.6
10			5.4
10			5
10			5.3
10			5.5
10			6.3
10			4.9
10			5.5
10			5.1
10			4.7
10		6.6
10		5.3
10		4.9
10		5.2
10		5.5
10		6.3
10		7.1
10		6.6
10		5.4
10		4.9
10		5.6
10		7.8
10		7
10		6.9
10		6.5
10		5.9
10		5.2
10		5.2
10		4.5
10		5.1
10		5.6
10		3.8
10		5.4
10		4.8
10		8.8
10		7.9
10		7.8
10		7.5
10		8.4
10		5.4
10		4.9
10		5.6
10		4.9
10		5
10		5.1
10		6.1
10		5.7
10		6.2
10		6.4
10		5.7
10		3.7
10		5.2
10	3.9
10	4.1
10	3.5
10	2.3
10	4.4
10	5.1
10	5.2
10	5
10	4.7
10	4.1
10	2.8
10	4
10	4.6
10	4.8
10	3
10	3.9
10	2.7
10	6
10	6.1
10	5.2
10	5
10	4.7
10	4.1
10	3.1
10	4.2
11			7.1
11			6.3
11			5.3
11			6.8
11			6.8
11			5.7
11			5.6
11		6
11		5.3
11		4.3
11		7.1
11		6.7
11		5.6
11		4.4
11		5.6
11		5.6
11	4.2
11	4.2
11	4.3
11	4.3
11	3.4
11	3.7
12		6.4
12		6.9
12		6.8
12		6.5
12	5.5
12	3
15			8.1
15			7.9
15			7.2
15			6.6
15			5.7
15			7.6
15			8.6
15			7.1
15			6.6
15			6.5
15			7.2
15			7.3
15			7.3
15			6.9
15			7.4
15			7.2
15			6.7
15			7.1
15			7.2
15			7.6
15			8
15		8.3
15		7.2
15		6.5
15		6.6
15		7.5
15		8
15		8.8
15		8
15		6.8
15		6.2
15		6.2
15		5.9
15		7.2
15		7.2
15		7.7
15		7.75
15		7.1
15		7.6
15		4.1
15		7.5
15		6.7
15		7.95
15		7.7
15		7.4
15		5.9
15		7.3
15		7.8
15		6
15		7.3
15		6.9
15		7
15		7.1
15		8
15		7.7
15		7.9
15		8.1
15		7.1
15	5.3
15	5.1
15	4.6
15	4.6
15	5.6
15	4.5
15	4.4
15	4.5
15	4.9
15	5.55
15	3.6
15	5.9
15	3.7
15	4.6
15	5.4
15	3.9
15	4.4
15	5.3
15	3.2
16		6.45
16	3.2
17			7.2
17			7.6
17			7.4
17			7.3
17			6.9
17		6.4
17		7.6
17	5.7
18			8.5
18	4
19			8.4
19			7.5
19			8.2
19			7.8
19			7.4
19		9
19		9.6
19		8.3
19		6.8
19		8.2
19	4.7
19	5.6
20			8.6
20			8
20			7.8
20			8.2
20		7.4
20		8.8
20	5.2
20	6.1
20	5.5
21			9
21			8.6
21			6.8
21		9.5
21		8.2
21	4.1
23			10
23			10.9
23			10.4
23			9.4
23		9.1
23		10.7
23	4.8
25			10.9
25			12.3
25			11.1
25			10.5
25		10.7
25		12
25	4.5
27	6.95
27	6.85
27	7.2
27	6.5

## Sheet: Fig 1C
Data organized in the format preferred by Graphpad Prism for Kaplan-Meyer Curve (1= death, 0=survival)
Days post-birth	KO	All other genotypes
7	1
14	1
15	1
19	1
25	1
3	1
8	1
19	1
12	1
14	1
17	1
5	1
27	1
28	1
28	1
24	1
10	1
54	1
20	1
5	1
10	1
13	1
24	1
24	1
23	1
23	1
22	1
19	1
18	1
18	1
25	1
23	1
22	1
27	1
45	1
29	1
40	1
60		0
60		0
60		0
60		0
60		0
60		0
60		0
60		0
60		0
60		0
60		0
60		0

## Sheet: Fig 1D
Number of TyrCreBap1 mice at P15 with given bowel phenotype
	P15	P15	P15	>P20	>P20	>P20
	KO	HET	WT	KO	HET	WT
Fecal pellets in dist. colon	1	18	15	1	16	20
Aggregated feces	9	1	0	0	1	0
Aggregated feces/ Abnormal colon shape	13	0	0	8	0	0
Total	23	19	15	9	17	20

## Sheet: Fig 1H
	Small Intestine Bowel Phenotype (in n=numbers of animals with observed phenotype)
	Distention of the distal small intestine	Normal appearing distal small intestine
KO	7	16
Het	0	19
WT	0	15
KO	8	1
Het	0	16
WT	0	20

## Sheet: Fig 1J
Number of mice with observed phenotype)
	KO	WT
Fur all black	10	75
White spot on abdomen	23	1

## Sheet: Fig 2A
	Percent of totalmeasured fluorescence per bowel segment
	Mouse ID
Bowel segment:	LFRF 2746 (KO)	RH 2746 (KO)	LH 2746 (HET)	LRFLRH 2746 (HET)	LHRH 2746 (WT)	T 2746 (WT)	LH 2749 (KO)	LF 2749 (HET)	LHRH 2749 (KO)	RF 2749 (HET)	LF (KO)	LH (HET)	LHRH (KO)	LF (WT)	RF (WT)		Average:	KO (n=6)	HET (n=5)	WT (n=4)	SD:	KO	HET	WT	SEM:	KO	HET	WT
1 (Stomach)	0.493838	0.384992	0.80787	0.15158	0.265809	0.209173	3.6634	0.168898	4.95313	0.284327	0.147239	0.477888	1.74378	0.76719	1.06192			1.89773	0.378113	0.576022		1.98999	0.244348	0.409654		0.812409	0.109276	0.204827
2	2.31896	0.517229	5.73796	0.100382	0.174818	0.125885	4.16749	0.0838453	23.0153	0.0703713	0.443269	0.158494	6.43724	0.294102	0.272103			6.14991	1.23021	0.216727		8.5723	2.25408	0.0797122		3.49963	1.00805	0.0398561
3	12.7127	4.29253	7.37016	0.102329	0.190429	0.106308	8.97704	0.0495134	20.4749	0.0849455	0.718328	0.122177	12.5152	0.237762	0.380642			9.94845	1.54583	0.228785		6.97372	2.91227	0.11491		2.84701	1.3024	0.0574551
4	17.8813	12.0417	23.9077	0.186099	0.216809	0.411522	15.864	0.566756	34.3747	0.0942724	5.7083	2.05987	18.0316	0.851166	1.04095			17.3169	5.36294	0.630111		9.55505	9.29925	0.381336		3.90083	4.15875	0.190668
5	40.2087	22.5242	3.30984	0.797084	4.15165	1.5835	23.4197	4.41998	14.1212	0.692905	19.8285	5.11145	29.0393	4.19939	2.63093			24.8569	2.86625	3.14137		8.95788	1.82519	1.26854		3.65704	0.816251	0.634269
6	7.42058	25.5107	0.0909701	10.6076	11.1401	10.8409	18.3995	1.75219	1.99144	2.43435	42.3685	7.01639	17.0774	13.6889	7.6352			18.7947	4.3803	10.8263		14.2524	3.86833	2.48167		5.81852	1.72997	1.24084
7	2.563	19.7888	3.69184	20.4007	16.1387	18.7459	8.52474	9.52523	0.374331	2.26312	0.833909	4.19167	7.22811	22.1661	13.2836			6.55215	8.01452	17.5836		7.29841	6.66451	3.78276		2.97956	2.98046	1.89138
8	1.52931	9.05543	37.1275	15.5692	38.9387	4.26256	7.07516	8.91139	0.0585599	12.6888	0.240625	43.3509	5.55686	21.5999	20.205			3.91933	23.5296	21.2515		3.82547	13.9454	14.1737		1.56174	6.23656	7.08683
9	1.20969	3.97048	14.7421	23.4928	16.5033	38.2391	3.45602	48.2176	0.0531185	22.4725	7.24124	14.4165	0.405909	20.6091	23.7422			2.72274	24.6683	24.7734		2.73113	12.3645	9.45382		1.11498	5.52957	4.72691
10	0.368186	0.16313	3.0154	18.5016	4.74769	16.0699	0.969666	21.7437	0.0416788	16.5893	6.06888	2.42594	0.247821	10.0108	18.6193			1.30989	12.4552	12.3619		2.3538	8.11938	6.22919		0.960936	3.6311	3.11459
11	0.498953	0.291377	0.0441481	4.37374	3.47803	6.56201	2.26843	1.72559	0.0727974	8.55584	7.85721	8.09985	0.154278	3.47049	8.62282			1.85717	4.55983	5.53334		3.05123	3.37517	2.52208		1.24566	1.50942	1.26104
12	0.671491	0.0981644	0.021369	2.32851	1.4614	2.02593	2.44022	1.55863	0.0641303	31.0975	7.51179	10.5688	0.295256	0.186473	0.450489			1.84684	9.11496	1.03107		2.91439	11.5861	0.861267		1.1898	5.18148	0.430634
13	1.6694	0.455507	0.0189053	2.88892	0.393626	0.242369	0.227903	0.0826714	0.0722885	1.3511	0.812901	0.994336	0.518442	0.385419	0.276993			0.626073	1.06719	0.324602		0.570846	1.04621	0.0763588		0.233047	0.467879	0.0381794
14 (Cecum)	8.68871	0.163055	0.0215484	0.2099	0.757215	0.226406	0.226368	0.166705	0.0903149	0.453005	0.0375067	0.646124	0.085084	1.23274	0.344975			1.54851	0.299456	0.640335		3.4986	0.222095	0.455772		1.4283	0.0993241	0.227886
15	1.61395	0.0843573	0.0139108	0.106808	0.372675	0.0791277	0.0447001	0.263371	0.0287746	0.166094	0.0256024	0.0824287	0.0442691	0.128774	0.251046			0.306943	0.126522	0.207906		0.640644	0.0840329	0.131473		0.261542	0.0375807	0.0657365
16	0.10276	0.0703878	0.0112897	0.0584952	0.341905	0.102196	0.0455215	0.115576	0.0302091	0.246413	0.0292498	0.0642865	0.0419341	0.108746	0.174573			0.0533436	0.0992119	0.181855		0.0284237	0.0806769	0.111594		0.0116039	0.0360798	0.055797
17	0.0114297	0.142252	0.0210967	0.0664883	0.390895	0.14313	0.106191	0.193968	0.0743868	0.171827	0.0458634	0.0921551	0.166662	0.0279662	0.16386			0.0911308	0.109107	0.181463		0.0586974	0.0647836	0.15188		0.0239631	0.0289721	0.0759399
18	0.0291926	0.319049	0.0222863	0.034666	0.2314	0.0122723	0.0878077	0.369556	0.0518967	0.188093	0.0493921	0.0881068	0.362641	0.0147102	0.228573			0.149996	0.140542	0.121739		0.149668	0.128571	0.125003		0.0611016	0.0574985	0.0625013
19 (Rectum)	0.00787652	0.126625	0.0241083	0.0231011	0.104776	0.0117737	0.0361668	0.0847913	0.0568482	0.095265	0.0316816	0.0326683	0.0482279	0.0202573	0.614901			0.0512376	0.0519868	0.187927		0.0405302	0.0314132	0.287729		0.0165464	0.0140484	0.143865

## Sheet: Fig 2B
Geometric Mean of total Fluorescence Intensity along the length of the bowel (19 segments in total, each data point represents 1 biological replicate)
WT	HET	KO
8.05515	6.35712	5.8872
8.54075	8.54123	6.02026
7.89634	8.83183	5.52795
8.54204	10.1037	3.44414
	8.51147	7.03784
		4.97917

## Sheet: Fig 2C
Number of fecal pellets in 8 hour time window (each data point observation from an individual mouse)
WT	HET	KO
1	5	0
3	4	0
2	5	0
4	5	0
7	2	1
3	1	0
5	1	0
4	3	0
3	4	0
7

## Sheet: Fig 2D
	Stool characterization after 8 hour time window (number of mice with observed stool phenotype)
	WT	HET	KO
Formed stool pellets	10	9	1
Liquid diarrhea	0	0	2
No stool output	0	0	6

## Sheet: Fig 2G
Number of neurogenic colonic contractions observed per minute
WT	HET	cKO
0.35	0.25	0.05
0.35	0.35	0.3
0.4	0.2	0
0.35	0.45	0
0.3	0.3	0
0.25	0.1	0.1
0.55	0.45	0
0.2	0.2	0
0.3	0.2	0
		0

[truncated: 70 more sheets: Fig 3A, Fig 3C, Fig 3F, Fig 3I, Fig 4B, Fig 4D, Fig 4F, Fig 4G, Fig 5A, Fig 5B, Fig 5C, Fig 5D, Fig 5E, Fig 5F, Fig 5G, Fig 5H, Fig 5I, Fig 6A, Fig 6B, Fig 6H …]
